# Supplementary material for: Structural and Socio-Spatial Determinants Influencing Care and Survival of Patients with a Pancreatic Adenocarcinoma: Results of the PANDAURA Cohort
Source: Cancers (Basel). 2022 Nov 3;14(21):5413. doi: 10.3390/cancers14215413 (PMC9658615; doi:10.3390/cancers14215413)
Supplement: Supplementary file 1 [file cancers-14-05413-s001.zip]

Archive with 1 entries (1 files):
- cancers-1978546-supplementary.pdf
